# Supplementary material for: Phase 1 randomized controlled trial to evaluate the safety and immunogenicity of recombinant Pichia pastoris-expressed Plasmodium falciparum apical membrane antigen 1 (PfAMA1-FVO [25-545]) in healthy Malian adults in Bandiagara
Source: Malar J. 2016 Aug 30;15(1):442. doi: 10.1186/s12936-016-1466-4 (PMC5006270; doi:10.1186/s12936-016-1466-4)
Supplement: Supplementary file 1 — 10.1186/s12936-016-1466-4 Raw data set of the IgG and GIA responses for the phase 1 trial of PfAMA1 FVO [25-545] in Malians adults in Bandiagara. [file 12936_2016_1466_MOESM1_ESM.xlsx]

## Sheet: Brief description of dataset
This is a data set for IgG and GIA responses of a phase 1 trial of PfAMA1 FVO[25-545] in Malians adults in Bandiagara.
The trial results have been accepted for publication in Malaria Journal
The data is provided by Mahamadou A Thera; mthera@icermali.org
Please contact Mahamadou if you plan to conduct analyses on these data for publication or you need more information
Variable name	Variable description
ID	Study number
ID-grp	Stduy arm, Vaccine group (PfAMA1) vs control (Tetanus toxoid)
Day	Study day; values are day 0, 28, 56, 84, 140, 365
IgG	IgG titers expressed in arbitrary units
GIA05	5mL of purified IgG used in inhibition assay
GIA10	10mL of purified IgG used in inhibition assay

## Sheet: Dataset
ID	ID_grp	Groups	Day	IgG	GIA05	GIA10
MV08-01	1	PfAMA1	0	7424	-38.29	35.14
MV08-01	1	PfAMA1	28	9057
MV08-01	1	PfAMA1	56	9652
MV08-01	1	PfAMA1	84	9215	29.53	68.91
MV08-01	1	PfAMA1	140	7363
MV08-01	1	PfAMA1	364	3414	34.37	70.28
MV08-02	2	PfAMA1	0	552	59.82	80.22
MV08-02	2	PfAMA1	28	2956
MV08-02	2	PfAMA1	56	7340
MV08-02	2	PfAMA1	84	6511	50.59	67.83
MV08-02	2	PfAMA1	140	3590
MV08-02	2	PfAMA1	364	1314	52.28	63.37
MV08-05	3	PfAMA1	0	30215	20.93	19.86
MV08-05	3	PfAMA1	28	187823
MV08-05	3	PfAMA1	56	202173
MV08-05	3	PfAMA1	84	172430	53.1	78.92
MV08-05	3	PfAMA1	140	121253
MV08-05	3	PfAMA1	364	65373	53.1	69.19
MV08-07	4	PfAMA1	0	263	11.57	30.74
MV08-07	4	PfAMA1	28	4457
MV08-07	4	PfAMA1	56	3454
MV08-07	4	PfAMA1	84	3580	14.31	79.83
MV08-07	4	PfAMA1	140	2431
MV08-07	4	PfAMA1	364	908	2.99	75.46
MV08-08	5	PfAMA1	0	10435	8.8	11.38
MV08-08	5	PfAMA1	28	11448
MV08-08	5	PfAMA1	56	32840
MV08-08	5	PfAMA1	84
MV08-08	5	PfAMA1	140	10679
MV08-08	5	PfAMA1	364	17625	66.13	69.27
MV08-10	6	PfAMA1	0	3313	19.48	21.28
MV08-10	6	PfAMA1	28	61695
MV08-10	6	PfAMA1	56	39174
MV08-10	6	PfAMA1	84	29736	69.98	76.06
MV08-10	6	PfAMA1	140	16259
MV08-10	6	PfAMA1	364	4367	65.61	71.75
MV08-12	7	PfAMA1	0	3247	15.85	2.58
MV08-12	7	PfAMA1	28	4779
MV08-12	7	PfAMA1	56	4116
MV08-12	7	PfAMA1	84	4281	54.67	48.79
MV08-12	7	PfAMA1	140	4638
MV08-12	7	PfAMA1	364	2928	65.6	61.36
MV08-14	8	PfAMA1	0	72471	71.22	75.55
MV08-14	8	PfAMA1	28	97476
MV08-14	8	PfAMA1	56	90143
MV08-14	8	PfAMA1	84	101690	56.69	70.71
MV08-14	8	PfAMA1	140	79867
MV08-14	8	PfAMA1	364	114924	64.23	75.07
MV08-20	9	PfAMA1	0	6615	65.37	51.72
MV08-20	9	PfAMA1	28	10816
MV08-20	9	PfAMA1	56	12192
MV08-20	9	PfAMA1	84	16356	70.31	65.33
MV08-20	9	PfAMA1	140	13523
MV08-20	9	PfAMA1	364	9144	26.57	53.79
MV08-22	10	PfAMA1	0	1212	70.96	70.96
MV08-22	10	PfAMA1	28	1149
MV08-22	10	PfAMA1	56	993
MV08-22	10	PfAMA1	84	2090	64.58	67.66
MV08-22	10	PfAMA1	140	2391
MV08-22	10	PfAMA1	364	735	5.47	6.14
MV08-25	11	PfAMA1	0	891	72.66	77.33
MV08-25	11	PfAMA1	28	3587
MV08-25	11	PfAMA1	56	5568
MV08-25	11	PfAMA1	84	8267	58.48	69.69
MV08-25	11	PfAMA1	140	5113
MV08-25	11	PfAMA1	364	1289	26.53	31.26
MV08-29	12	PfAMA1	0	1111	69.47	63.34
MV08-29	12	PfAMA1	28	4712
MV08-29	12	PfAMA1	56	6079
MV08-29	12	PfAMA1	84	4964	63.73	58.05
MV08-29	12	PfAMA1	140	2610
MV08-29	12	PfAMA1	364	736	15.93	14.55
MV08-30	13	PfAMA1	0	1466	61.8	68.7
MV08-30	13	PfAMA1	28	1250
MV08-30	13	PfAMA1	56	1818
MV08-30	13	PfAMA1	84	15658	59.43	67.3
MV08-30	13	PfAMA1	140	8028
MV08-30	13	PfAMA1	364	4118	6.87	14.25
MV08-31	14	PfAMA1	0	10660	77.39	79
MV08-31	14	PfAMA1	28	17029
MV08-31	14	PfAMA1	56	13825
MV08-31	14	PfAMA1	84	17146	66.09	58.71
MV08-31	14	PfAMA1	140	11325
MV08-31	14	PfAMA1	364	11968	41.52	57.4
MV08-32	15	PfAMA1	0	29877	57.24	69.02
MV08-32	15	PfAMA1	28	42296
MV08-32	15	PfAMA1	56	36366
MV08-32	15	PfAMA1	84	36569	53.4	66.5
MV08-32	15	PfAMA1	140	52324
MV08-32	15	PfAMA1	364	23829	28.39	30.28
MV08-34	16	PfAMA1	0	3174	28.14	62.46
MV08-34	16	PfAMA1	28	10504
MV08-34	16	PfAMA1	56	12636
MV08-34	16	PfAMA1	84	15988	39.45	68.5
MV08-34	16	PfAMA1	140	24990
MV08-34	16	PfAMA1	364	34225	-68.74	11.67
MV08-36	17	PfAMA1	0	48760	57.66	72.07
MV08-36	17	PfAMA1	28	52081
MV08-36	17	PfAMA1	56	44289
MV08-36	17	PfAMA1	84	52263	63.21	71.07
MV08-36	17	PfAMA1	140	35181
MV08-36	17	PfAMA1	364	29836	9.29	24.31
MV08-37	18	PfAMA1	0	26903	57.69	70.11
MV08-37	18	PfAMA1	28	53595
MV08-37	18	PfAMA1	56	57859
MV08-37	18	PfAMA1	84	59006	59.2	65.24
MV08-37	18	PfAMA1	140	105904
MV08-37	18	PfAMA1	364
MV08-38	19	PfAMA1	0	6419	58.79	69.46
MV08-38	19	PfAMA1	28	31820
MV08-38	19	PfAMA1	56	23821
MV08-38	19	PfAMA1	84	29574	58.91	74.73
MV08-38	19	PfAMA1	140	34297
MV08-38	19	PfAMA1	364	12285	9.69	12.57
MV08-40	20	PfAMA1	0	6926	9.83	80.7
MV08-40	20	PfAMA1	28	54728
MV08-40	20	PfAMA1	56	45829
MV08-40	20	PfAMA1	84	47188	7.84	67.3
MV08-40	20	PfAMA1	140	27293
MV08-40	20	PfAMA1	364	14347	-1.37	13.26
MV08-03	1	Tetanus Toxoid	0	3572	20.63	31.3
MV08-03	1	Tetanus Toxoid	28	2963
MV08-03	1	Tetanus Toxoid	56	3123
MV08-03	1	Tetanus Toxoid	84	4074	28.23	58.48
MV08-03	1	Tetanus Toxoid	140	3784
MV08-03	1	Tetanus Toxoid	364	3088	50.9	70.45
MV08-04	2	Tetanus Toxoid	0	57072	30.76	40.17
MV08-04	2	Tetanus Toxoid	28	54217
MV08-04	2	Tetanus Toxoid	56	41501
MV08-04	2	Tetanus Toxoid	84	43766	64.65	70.23
MV08-04	2	Tetanus Toxoid	140	38556
MV08-04	2	Tetanus Toxoid	364
MV08-06	3	Tetanus Toxoid	0	7779	22.08	26.23
MV08-06	3	Tetanus Toxoid	28	7673
MV08-06	3	Tetanus Toxoid	56	6716
MV08-06	3	Tetanus Toxoid	84	7010	58.25	69.38
MV08-06	3	Tetanus Toxoid	140	8557
MV08-06	3	Tetanus Toxoid	364	6298	64.24	49.78
MV08-09	4	Tetanus Toxoid	0	547	24.75	32.69
MV08-09	4	Tetanus Toxoid	28	657
MV08-09	4	Tetanus Toxoid	56	291
MV08-09	4	Tetanus Toxoid	84	784	71.09	60.33
MV08-09	4	Tetanus Toxoid	140	1124
MV08-09	4	Tetanus Toxoid	364	627	68.18	71.92
MV08-11	5	Tetanus Toxoid	0	3583	29.4	15.94
MV08-11	5	Tetanus Toxoid	28	4134
MV08-11	5	Tetanus Toxoid	56	3175
MV08-11	5	Tetanus Toxoid	84	3448	59.81	60.59
MV08-11	5	Tetanus Toxoid	140	8069
MV08-11	5	Tetanus Toxoid	364	3051	62.97	69.2
MV08-13	6	Tetanus Toxoid	0	451	69.61	49.38
MV08-13	6	Tetanus Toxoid	28	462
MV08-13	6	Tetanus Toxoid	56	390
MV08-13	6	Tetanus Toxoid	84	381	59.85	63.77
MV08-13	6	Tetanus Toxoid	140	3626
MV08-13	6	Tetanus Toxoid	364	397	63.96	69.35
MV08-15	7	Tetanus Toxoid	0	29155	56.93	62.48
MV08-15	7	Tetanus Toxoid	28	25643
MV08-15	7	Tetanus Toxoid	56	30337
MV08-15	7	Tetanus Toxoid	84
MV08-15	7	Tetanus Toxoid	140	15459
MV08-15	7	Tetanus Toxoid	364	15048	61.2	62.48
MV08-16	8	Tetanus Toxoid	0	108465	70.58	74.29
MV08-16	8	Tetanus Toxoid	28	126502
MV08-16	8	Tetanus Toxoid	56	110688
MV08-16	8	Tetanus Toxoid	84	107946	19.32	-10.25
MV08-16	8	Tetanus Toxoid	140	102649
MV08-16	8	Tetanus Toxoid	364	62878	77.53	72.07
MV08-17	9	Tetanus Toxoid	0	11548	70.11	68.3
MV08-17	9	Tetanus Toxoid	28	12624
MV08-17	9	Tetanus Toxoid	56	10160
MV08-17	9	Tetanus Toxoid	84	11935	65.34	66
MV08-17	9	Tetanus Toxoid	140	16488
MV08-17	9	Tetanus Toxoid	364	10626	71.04	73.76
MV08-18	10	Tetanus Toxoid	0	11968	66.7	67.17
MV08-18	10	Tetanus Toxoid	28	23217
MV08-18	10	Tetanus Toxoid	56
MV08-18	10	Tetanus Toxoid	84	20227	67.95	61.73
MV08-18	10	Tetanus Toxoid	140	20178
MV08-18	10	Tetanus Toxoid	364	14181	61.39	59.08
MV08-19	11	Tetanus Toxoid	0	7570	41.28	54.7
MV08-19	11	Tetanus Toxoid	28	6997
MV08-19	11	Tetanus Toxoid	56	4241
MV08-19	11	Tetanus Toxoid	84	2894	71.13	62.27
MV08-19	11	Tetanus Toxoid	140	5238
MV08-19	11	Tetanus Toxoid	364	3146	66.34	65
MV08-21	12	Tetanus Toxoid	0	12704	66.63	70.83
MV08-21	12	Tetanus Toxoid	28	17798
MV08-21	12	Tetanus Toxoid	56	11263
MV08-21	12	Tetanus Toxoid	84	13389	61.82	76.72
MV08-21	12	Tetanus Toxoid	140	12092
MV08-21	12	Tetanus Toxoid	364
MV08-23	13	Tetanus Toxoid	0	468	69.6	65.1
MV08-23	13	Tetanus Toxoid	28	1858
MV08-23	13	Tetanus Toxoid	56	4564
MV08-23	13	Tetanus Toxoid	84	8642	67.3	68.48
MV08-23	13	Tetanus Toxoid	140	7734
MV08-23	13	Tetanus Toxoid	364	3952	4.84	-2.94
MV08-24	14	Tetanus Toxoid	0	14152	70.91	71.25
MV08-24	14	Tetanus Toxoid	28	11725
MV08-24	14	Tetanus Toxoid	56	12634
MV08-24	14	Tetanus Toxoid	84	10319	58.3	62.98
MV08-24	14	Tetanus Toxoid	140	9450
MV08-24	14	Tetanus Toxoid	364
MV08-26	15	Tetanus Toxoid	0	108551	74.35	74.2
MV08-26	15	Tetanus Toxoid	28	103915
MV08-26	15	Tetanus Toxoid	56	76639
MV08-26	15	Tetanus Toxoid	84	67156	64.34	74.83
MV08-26	15	Tetanus Toxoid	140	60494
MV08-26	15	Tetanus Toxoid	364
MV08-27	16	Tetanus Toxoid	0	107918	72.29	74.67
MV08-27	16	Tetanus Toxoid	28	100788
MV08-27	16	Tetanus Toxoid	56	105784
MV08-27	16	Tetanus Toxoid	84
MV08-27	16	Tetanus Toxoid	140	121629
MV08-27	16	Tetanus Toxoid	364	84168	6.04	20.71
MV08-28	17	Tetanus Toxoid	0	2392	67.32	74.7
MV08-28	17	Tetanus Toxoid	28	1110
MV08-28	17	Tetanus Toxoid	56	1546
MV08-28	17	Tetanus Toxoid	84	1582	62.11	74.55
MV08-28	17	Tetanus Toxoid	140	1706
MV08-28	17	Tetanus Toxoid	364	961	12.76	27.99
MV08-33	18	Tetanus Toxoid	0	26756	55.53	71.12
MV08-33	18	Tetanus Toxoid	28	23734
MV08-33	18	Tetanus Toxoid	56	21006
MV08-33	18	Tetanus Toxoid	84	23721	59.18	67.93
MV08-33	18	Tetanus Toxoid	140	23769
MV08-33	18	Tetanus Toxoid	364	15611	14.82	26.63
MV08-35	19	Tetanus Toxoid	0	23755	60.47	74.79
MV08-35	19	Tetanus Toxoid	28	19243
MV08-35	19	Tetanus Toxoid	56	17620
MV08-35	19	Tetanus Toxoid	84	20430	58.39	58.64
MV08-35	19	Tetanus Toxoid	140	23269
MV08-35	19	Tetanus Toxoid	364	23233	8.19	7.38
MV08-39	20	Tetanus Toxoid	0	12709	62.48	73.33
MV08-39	20	Tetanus Toxoid	28	11937
MV08-39	20	Tetanus Toxoid	56	14741
MV08-39	20	Tetanus Toxoid	84	14967	54.26	72.82
MV08-39	20	Tetanus Toxoid	140	19801
MV08-39	20	Tetanus Toxoid	364	14996	8.81	26.61
